# Supplementary material for: Relative Contribution of Metal Content and Soil Particle Mass to Health Risk of Chromium-Contaminated Soil
Source: Int J Environ Res Public Health. 2022 Apr 26;19(9):5253. doi: 10.3390/ijerph19095253 (PMC9100977; doi:10.3390/ijerph19095253)
Supplement: Supplementary file 1 [file ijerph-19-05253-s001.zip]

Archive with 1 entries (1 files):
- ijerph-1671721-supplementary.pdf
